# Supplementary material for: Plasma Proteomics Elucidated a Protein Signature in COVID-19 Patients with Comorbidities and Early-Diagnosis Biomarkers
Source: Biomedicines. 2024 Apr 10;12(4):840. doi: 10.3390/biomedicines12040840 (PMC11048573; doi:10.3390/biomedicines12040840)
Supplement: Supplementary file 1 [file biomedicines-12-00840-s001.zip]

Archive with 1 entries (1 files):
- Supplementary Tables_revised_2.xlsx
