# Supplementary material for: Plasma Proteomics Elucidated a Protein Signature in COVID-19 Patients with Comorbidities and Early-Diagnosis Biomarkers
Source: Biomedicines. 2024 Apr 10;12(4):840. doi: 10.3390/biomedicines12040840 (PMC11048573; doi:10.3390/biomedicines12040840)
Supplement: Supplementary file 1 [file biomedicines-12-00840-s001.zip › Supplementary Tables_revised_2.xlsx]

## Sheet: Table S1
Case	Comorbidity (ICD-10 code)	Disease control (DC)		Healthy control (HC)	Sampling <3 months of infection	Severity
		DC1	DC2
1	-			+		mild
2	-			+		mild
3	-			+	+	mild
4	D472	+	+	+		mild-moderate
5	-			+		mild
6	J451	+		+		severe
7	E7801; E785; I10	+		+	+	mild-moderate
8	G35	+		+		moderate
10	M058	+		+	+	mild
11	E119; E6601; E7801; I10			+	+	mild
12	J341	+		+	+	moderate
13	M084	+		+	+	mild
14	I639	+		+	+	mild
16	C1871	+	+	+		moderate
17	K573; I10; I269	+		+		mild
18	-			+		moderate
19	-			+		mild
20	E101; E103	+		+		mild
21	L405; M073	+		+	+	moderate
22	-			+		mild
25	-			+	+	mild
26	A415	+		+	+	severe
27	K573	+		+	+	mild
28	E050	+		+	+	mild
29	E118; E119; I10; I251	+		+	+	mild
30	J459	+		+	+	mild
31	I10	+		+		moderate
32	-			+		mild
mild	COVID-19 diagnosed, not hospitalized
moderate	hospitalization with pheumonia
severe	treated in ICU
ICD-code	Disease
A415	Sepsis due to other Gram-negative organisms
C1871	Malignant neoplasm of colon, Sigmoid colon
D472	Monoclonal gammopathy of undetermined significance (MGUS)
E050	Thyrotoxicosis with diffuse goitre
E101	Diabetes mellitus, With ketoacidosis
E103	Diabetes mellitus, With ophthalmic complications
E118	Type 2 diabetes mellitus, With unspecified complications
E119	Type 2 diabetes mellitus, Without complications
E6601	Obesity due to excess calories
E7801	Pure hypercholesterolaemia
E785	Hyperlipidaemia, unspecified
G35	Multiple sclerosis
I10	Essential (primary) hypertension
I251	Atherosclerotic heart disease
I269	Pulmonary embolism without mention of acute cor pulmonale
I639	Cerebral infarction, unspecified
J341	Cyst and mucocele of nose and nasal sinus
J451	Nonallergic asthma
J459	Asthma, unspecified
K573	Diverticular disease of large intestine without perforation or abscess
L405	Arthropathic psoriasis
M058	Other seropositive rheumatoid arthritis
M073	Other psoriatic arthropathies
M084	Pauciarticular juvenile arthritis

## Sheet: Table S2
Table S2. List of differentially expressed proteins with UNIPROT identifier between patients with comorbidities and their healthy controls with the corresponding fold change as (patients with comorbidities (CP) - healthy controls(HC)) and the adjusted p-value.
Protein	logFC(CP-HC)	p.value
P01019.ANGT_HUMAN	-0.67284	3.938e-05
P02647.APOA1_HUMAN	-0.331789	0.000569105
A0A0C4DH43.HV70D_HUMAN	-1.03768	0.00126525
P08185.CBG_HUMAN	-0.384676	0.00197934
P01009.A1AT_HUMAN	-0.182999	0.0050751
P04217.A1BG_HUMAN	-0.171293	0.00635807
P02774.VTDB_HUMAN	-0.220905	0.00666585
P02751.FINC_HUMAN	0.375257	0.00729629
P13645.K1C10_HUMAN	0.598639	0.00752537
Q96KN2.CNDP1_HUMAN	-1.1988	0.00762742
O14791.APOL1_HUMAN	-0.357985	0.0104538
P02747.C1QC_HUMAN	-0.254674	0.0111647
O75882.ATRN_HUMAN	-1.0195	0.0112339
P00450.CERU_HUMAN	-0.247107	0.0126872
A0A0A0MS15.HV349_HUMAN	-0.95221	0.013579
P02790.HEMO_HUMAN	-0.138449	0.0143233
P0DP08.HVD82_HUMAN	0.260117	0.0169386
P04278.SHBG_HUMAN	2.0951	0.0219888
Q14624.ITIH4_HUMAN	-0.155911	0.0261777
P00748.FA12_HUMAN	-0.40295	0.0284129
Q9NZP8.C1RL_HUMAN	-0.481627	0.0371137
P35908.K22E_HUMAN	0.752898	0.0371686
A0A075B6K5.LV39_HUMAN	0.526344	0.04013
Q9UK55.ZPI_HUMAN	-0.450844	0.0408731
P19827.ITIH1_HUMAN	-0.16059	0.0478978

## Sheet: Table S3
Table S3. List of KEGG enriched terms of differentially expressed proteins between patients with comorbidities and their healthy controls.
ID	Term_Description	Fold_Enrichment	occurrence	support	lowest_p	highest_p	Up_regulated	Down_regulated
hsa04610	Complement and coagulation cascades	25.6875	1	0.0714286	6e-05	6e-05		F12, SERPINA1, C1QC
hsa04977	Vitamin digestion and absorption	32.619	7	0.0833333	0.00418	0.00418		APOA1
hsa05143	African trypanosomiasis	40.2941	9	0.166667	0.00492	0.00493		APOA1, APOL1
hsa04975	Fat digestion and absorption	17.125	7	0.0833333	0.00492	0.00492		APOA1
hsa04979	Cholesterol metabolism	15.2222	9	0.0833333	0.00492	0.00493		APOA1
hsa05133	Pertussis	9.25676	1	0.0714286	0.01342	0.01342		C1QC
hsa04933	AGE-RAGE signaling pathway in diabetic complications	13.9796	2	0.267857	0.02761	0.02761	FN1	AGT
hsa04931	Insulin resistance	6.46226	2	0.133929	0.02761	0.02761		AGT
hsa04072	Phospholipase D signaling pathway	4.96377	2	0.133929	0.03122	0.03122		AGT
hsa05415	Diabetic cardiomyopathy	3.7027	2	0.133929	0.04206	0.04206		AGT

## Sheet: Table S4
Table S4. List of differentially expressed proteins with UNIPROT identifier between patients with comorbidities and their disease controls with the corresponding fold change as (patients with comorbidities (CP) - disease controls (DC)) and the adjusted p-value
Protein	logFC(CP-DC)	p.value
P69905.HBA_HUMAN	0.46027	7.15178e-05
P27169.PON1_HUMAN	0.407558	7.45022e-05
P68871.HBB_HUMAN	0.496672	8.06734e-05
A0A075B6K4.LV310_HUMAN	-1.3375	8.38438e-05
P08697.A2AP_HUMAN	0.279064	0.000167419
P0DOX5.IGG1_HUMAN	-0.266353	0.000420222
A0A0C4DH43.HV70D_HUMAN	-1.14631	0.000467825
P01706.LV211_HUMAN	-1.02474	0.000617876
P02766.TTHY_HUMAN	0.663952	0.0010907
P04264.K2C1_HUMAN	1.09697	0.00363739
P13645.K1C10_HUMAN	0.841548	0.00507621
P02749.APOH_HUMAN	0.266602	0.00639444
P02751.FINC_HUMAN	0.404703	0.00689906
P05155.IC1_HUMAN	0.201721	0.00870115
P22352.GPX3_HUMAN	-1.40721	0.0139252
P35908.K22E_HUMAN	1.12648	0.0177386
P01024.CO3_HUMAN	0.147172	0.0189493
P04278.SHBG_HUMAN	2.2039	0.0219888
P10909.CLUS_HUMAN	0.161381	0.0271676
P08603.CFAH_HUMAN	0.157046	0.0278715
P02671.FIBA_HUMAN	0.1936	0.0303608
P02747.C1QC_HUMAN	-0.193686	0.0334347
P19823.ITIH2_HUMAN	0.131623	0.0416479
P23142.FBLN1_HUMAN	-0.341492	0.0432153
A0A0A0MS15.HV349_HUMAN	-0.691451	0.0450485
P06396.GELS_HUMAN	0.176279	0.0494145

## Sheet: Table S5
Table S5. List of KEGG enriched terms of differentially expressed proteins between patients with comorbidities and their disease controls.
ID	Term_Description	Fold_Enrichment	occurrence	support	lowest_p	highest_p	Up_regulated	Down_regulated
hsa05133	Pertussis	29.2319	10	0.0645833	3e-05	0.00525	C3, SERPING1	C1QC
hsa04610	Complement and coagulation cascades	54.0789	10	0.25	3e-05	0.00024	SERPINF2, C3, CFH, SERPING1, CLU	C1QC
hsa05203	Viral carcinogenesis	7.21053	4	0.0606618	0.00096	0.00096	GSN, C3
hsa04810	Regulation of actin cytoskeleton	6.90003	10	0.0645833	0.00432	0.00432	FN1, GSN
hsa05150	Staphylococcus aureus infection	43.0479	9	0.125	0.00733	0.03128	KRT10, C3, CFH	C1QC
hsa05142	Chagas disease	14.5667	8	0.0625	0.01204	0.01204	C3	C1QC
hsa05322	Systemic lupus erythematosus	11.4453	8	0.0625	0.01562	0.01562	C3	C1QC
hsa04512	ECM-receptor interaction	8.58396	8	0.0625	0.01732	0.01732	FN1
hsa04666	Fc gamma R-mediated phagocytosis	7.83753	10	0.0857143	0.02079	0.02759	GSN
hsa05100	Bacterial invasion of epithelial cells	9.48753	10	0.0645833	0.02759	0.02759	FN1

## Sheet: Table S6
Table S6. List of differentially expressed proteins with UNIPROT identifier between patients without comorbidities and their healthy controls with the corresponding fold change as (patients without comorbidities(NP) - healthy controls(HC)) and the adjusted p-value
Protein	logFC(NP-HC)	p.value
A0A0C4DH25.KVD20_HUMAN	-0.721077	1.69927e-06
O95445.APOM_HUMAN	-0.678494	4.29206e-06
P02747.C1QC_HUMAN	-0.57363	6.78383e-06
P06727.APOA4_HUMAN	0.612974	8.18917e-06
P13645.K1C10_HUMAN	-1.10768	2.26513e-05
A0A0A0MRZ8.KVD11_HUMAN	-0.443639	4.21964e-05
P06310.KV230_HUMAN	-0.517711	0.00013284
P02750.A2GL_HUMAN	-0.783104	0.000230038
P01031.CO5_HUMAN	-0.520632	0.000268978
P02763.A1AG1_HUMAN	-0.473351	0.000346102
A0A075B6I0.LV861_HUMAN	-1.10574	0.000563601
P02765.FETUA_HUMAN	-0.383145	0.000756209
P05156.CFAI_HUMAN	-0.386699	0.000817574
P01619.KV320_HUMAN	-0.360434	0.00177384
P0DP08.HVD82_HUMAN	-0.492585	0.00180899
Q13790.APOF_HUMAN	0.776981	0.00245428
P00488.F13A_HUMAN	0.704704	0.00366882
P00751.CFAB_HUMAN	-0.382935	0.00372319
P00738.HPT_HUMAN	-0.502299	0.00463921
P00734.THRB_HUMAN	-0.177393	0.00527559
P01011.AACT_HUMAN	-0.299229	0.00664838
P80108.PHLD_HUMAN	0.903291	0.00683574
P15169.CBPN_HUMAN	0.822549	0.00734029
P01701.LV151_HUMAN	-0.653724	0.00820924
P02751.FINC_HUMAN	0.754877	0.00848984
P01024.CO3_HUMAN	-0.229754	0.00897972
P01876.IGHA1_HUMAN	-0.477998	0.0115994
P02748.CO9_HUMAN	-0.498457	0.0127067
Q14624.ITIH4_HUMAN	-0.259748	0.0141461
P35908.K22E_HUMAN	-1.05549	0.014425
Q96KN2.CNDP1_HUMAN	0.923814	0.0189907
P01593.KVD33_HUMAN	-0.69827	0.0199216
P02749.APOH_HUMAN	-0.303566	0.0204245
A0A0C4DH68.KV224_HUMAN	-0.956338	0.02064
A0A075B6K4.LV310_HUMAN	-1.66492	0.0247403
P02760.AMBP_HUMAN	-0.222716	0.0264876
A0A075B6K5.LV39_HUMAN	-0.448419	0.0333439
P13671.CO6_HUMAN	-0.252717	0.0333724
P02654.APOC1_HUMAN	-0.242738	0.0351396
P02768.ALBU_HUMAN	-0.106605	0.0374523
A0A075B6H7.KV37_HUMAN	-0.82057	0.0381156
P01706.LV211_HUMAN	0.933253	0.0428963
P05546.HEP2_HUMAN	-0.192279	0.0450131
P02649.APOE_HUMAN	-0.355388	0.0451192
P19823.ITIH2_HUMAN	-0.145425	0.045701
P01700.LV147_HUMAN	-0.35532	0.0477866
P35527.K1C9_HUMAN	-2.2508	0.048493
P00736.C1R_HUMAN	-0.254619	0.0492873

## Sheet: Table S7
Table S7. List of KEGG enriched terms of differentially expressed proteins between patients without comorbidities and their healthy controls.
ID	Term_Description	Fold_Enrichment	occurrence	support	lowest_p	highest_p	Up_regulated	Down_regulated
hsa04610	Complement and coagulation cascades	55.2419	10	0.3125	4.4e-13	1.7e-07	F13A1	F2, SERPIND1, CFB, C3, C5, C6, C9, C1QC, CFI
hsa05150	Staphylococcus aureus infection	39.5763	10	0.1875	3.4e-12	1.6e-07		KRT10, C3, CFB, C1QC, C5, CFI
hsa05322	Systemic lupus erythematosus	17.5371	10	0.125	9.5e-09	5.9e-05		C1QC, C3, C5, C6, C9
hsa05171	Coronavirus disease - COVID-19	16.368	10	0.1875	6.1e-08	0.00014	F13A1	C3, CFB, C5, C6, C9, C1QC, F2
hsa04979	Cholesterol metabolism	39.2832	10	0.0625	7.4e-08	0.02	APOA4	APOC1, APOH, APOE
hsa05133	Pertussis	17.9163	10	0.1875	4.1e-07	2e-05		C1QC, C3, C5
hsa05020	Prion disease	6.98712	10	0.0590278	8.9e-06	0.02		C5, C6, C9, C1QC
hsa05134	Legionellosis	7.75325	10	0.0555556	0.0063	0.0063		C3
hsa05140	Leishmaniasis	6.40486	10	0.0555556	0.0063	0.0063		C3
hsa05146	Amoebiasis	9.11207	10	0.1125	0.0077	0.0077	FN1	C9

## Sheet: Table S8
Table S8. List of differentially expressed proteins with UNIPROT identifier between patients with early versus late infection with the corresponding fold change as (patients with early infection (E) - patients with late infection (L)) and the adjusted p-value
Protein	logFC(E-L)	p.value
P01780.HV307_HUMAN	0.843368	2.36872e-09
A0A0C4DH25.KVD20_HUMAN	0.691817	8.23554e-07
P01859.IGHG2_HUMAN	0.729112	7.85458e-06
P27169.PON1_HUMAN	0.46717	5.36637e-05
P01700.LV147_HUMAN	0.55635	0.000507719
P08697.A2AP_HUMAN	0.294557	0.00051774
P06312.KV401_HUMAN	0.755794	0.000619047
P0DP02.HVC33_HUMAN	0.692259	0.0010817
P02765.FETUA_HUMAN	0.345736	0.00205237
A0A0A0MRZ8.KVD11_HUMAN	0.467232	0.00206949
P02747.C1QC_HUMAN	0.380164	0.0022823
Q9NZP8.C1RL_HUMAN	1.46205	0.00228789
O75882.ATRN_HUMAN	1.49339	0.00250692
P02766.TTHY_HUMAN	0.75491	0.00441584
Q13790.APOF_HUMAN	-0.915139	0.00483618
P23142.FBLN1_HUMAN	-0.604611	0.00796432
P01619.KV320_HUMAN	0.3467	0.00832
P19827.ITIH1_HUMAN	0.226976	0.00864663
P01861.IGHG4_HUMAN	1.00798	0.0118724
Q14624.ITIH4_HUMAN	0.18245	0.0124402
A0A075B6K4.LV310_HUMAN	-1.14224	0.012902
P35908.K22E_HUMAN	1.25604	0.0136308
P01871.IGHM_HUMAN	0.657383	0.0145086
P05543.THBG_HUMAN	0.396114	0.0152488
A0A0C4DH68.KV224_HUMAN	0.800736	0.0227406
P01717.LV325_HUMAN	0.441806	0.0254268
P02790.HEMO_HUMAN	0.165139	0.0254456
P04278.SHBG_HUMAN	2.96773	0.0279147
P01042.KNG1_HUMAN	0.182028	0.0288127
Q16610.ECM1_HUMAN	0.977863	0.0295322
O14791.APOL1_HUMAN	0.409234	0.0327915
A0A0C4DH36.HV338_HUMAN	-0.452654	0.0353982
P01704.LV214_HUMAN	1.40256	0.0373932
P03952.KLKB1_HUMAN	0.286565	0.038891
P06310.KV230_HUMAN	0.242695	0.0399638
P04275.VWF_HUMAN	0.902226	0.040443
P02768.ALBU_HUMAN	0.098806	0.0425161
P00915.CAH1_HUMAN	1.52099	0.0464571
P02671.FIBA_HUMAN	0.205814	0.0482977
P0DOX2.IGA2_HUMAN	0.576599	0.0494802

## Sheet: Table S9
Table S9. List of KEGG enriched terms of differentially expressed proteins between early and late SARS-CoV-2 infection.9
ID	Term_Description	Fold_Enrichment	occurrence	support	lowest_p	highest_p	Up_regulated	Down_regulated
hsa04610	Complement and coagulation cascades	34.25	9	0.333333	1.7e-06	0.00024	VWF, KLKB1, SERPINF2, C1QC
hsa04918	Thyroid hormone synthesis	28.9437	10	0.190909	0.0014	0.00826	ALB, TTR, SERPINA7
hsa05133	Pertussis	9.25676	7	0.142857	0.013	0.01342	C1QC
